# Supplementary material for: Sea surface temperature and salinity from French research vessels, 2001–2013
Source: Sci Data. 2015 Oct 13;2:150054. doi: 10.1038/sdata.2015.54 (PMC4603393; doi:10.1038/sdata.2015.54)
Supplement: Supplementary file 1 [file sdata201554-isa1.zip]

Archive with 4 entries (4 files):
- i_Investigation.txt
- s_study_Gaillard.txt
- a_salinity_Gaillard.txt
- a_temp_Gaillard.txt
