# Supplementary material for: Sea surface temperature and salinity from French research vessels, 2001–2013
Source: Sci Data. 2015 Oct 13;2:150054. doi: 10.1038/sdata.2015.54 (PMC4603393; doi:10.1038/sdata.2015.54)
Supplement: Supplementary file 1 [file sdata201554-isa1.zip › s_study_Gaillard.txt]

Source Name	Material Type	Term Source REF	Term Accession Number	Comment[period processed]	Characteristics[geographical location]	Term Source REF	Term Accession Number	Characteristics[environment type]	Term Source REF	Term Accession Number	Protocol REF	Sample Name
Coriolis database	http://www.coriolis.eu.org/			2003-2011	Bay of Biscay	GAZ	GAZ:00008957	ocean biome	ENVO	ENVO:01000048	Data collection	Coriolis_Atalante
Coriolis database	http://www.coriolis.eu.org/			2003-2011	North Atlantic Ocean	GAZ	GAZ:00000377	ocean biome	ENVO	ENVO:01000048	Data collection	Coriolis_Atalante_1
Coriolis database	http://www.coriolis.eu.org/			2003-2011	South Atlantic Ocean	GAZ	GAZ:00000378	ocean biome	ENVO	ENVO:01000048	Data collection	Coriolis_Atalante_2
Coriolis database	http://www.coriolis.eu.org/			2003-2011	North Sea	GAZ	GAZ:00002284	ocean biome	ENVO	ENVO:01000048	Data collection	Coriolis_Atalante_3
Coriolis database	http://www.coriolis.eu.org/			2003-2011	Mediterranean Sea	GAZ	GAZ:00002287	ocean biome	ENVO	ENVO:01000048	Data collection	Coriolis_Atalante_4
Coriolis database	http://www.coriolis.eu.org/			2003-2011	Red Sea	GAZ	GAZ:00002456	ocean biome	ENVO	ENVO:01000048	Data collection	Coriolis_Atalante_5
Coriolis database	http://www.coriolis.eu.org/			2003-2011	Indian Ocean	GAZ	GAZ:00000372	ocean biome	ENVO	ENVO:01000048	Data collection	Coriolis_Atalante_6
Coriolis database	http://www.coriolis.eu.org/			2003-2011	North Pacific Ocean	GAZ	GAZ:00002410	ocean biome	ENVO	ENVO:01000048	Data collection	Coriolis_Atalante_7
Coriolis database	http://www.coriolis.eu.org/			2003-2011	South Pacific Ocean	GAZ	GAZ:00002418	ocean biome	ENVO	ENVO:01000048	Data collection	Coriolis_Atalante_8
Coriolis database	http://www.coriolis.eu.org/			2004-2011	Bay of Biscay	GAZ	GAZ:00008957	ocean biome	ENVO	ENVO:01000048	Data collection	Coriolis_BeautempsBeaupre
Coriolis database	http://www.coriolis.eu.org/			2004-2011	North Atlantic Ocean	GAZ	GAZ:00000377	ocean biome	ENVO	ENVO:01000048	Data collection	Coriolis_BeautempsBeaupre_1
Coriolis database	http://www.coriolis.eu.org/			2004-2011	South Atlantic Ocean	GAZ	GAZ:00000378	ocean biome	ENVO	ENVO:01000048	Data collection	Coriolis_BeautempsBeaupre_2
Coriolis database	http://www.coriolis.eu.org/			2004-2011	North Sea	GAZ	GAZ:00002284	ocean biome	ENVO	ENVO:01000048	Data collection	Coriolis_BeautempsBeaupre_3
Coriolis database	http://www.coriolis.eu.org/			2004-2012	Mediterranean Sea	GAZ	GAZ:00002287	ocean biome	ENVO	ENVO:01000048	Data collection	Coriolis_BeautempsBeaupre_4
Coriolis database	http://www.coriolis.eu.org/			2004-2012	Red Sea	GAZ	GAZ:00002456	ocean biome	ENVO	ENVO:01000048	Data collection	Coriolis_BeautempsBeaupre_5
Coriolis database	http://www.coriolis.eu.org/			2004-2012	Indian Ocean	GAZ	GAZ:00000372	ocean biome	ENVO	ENVO:01000048	Data collection	Coriolis_BeautempsBeaupre_6
Coriolis database	http://www.coriolis.eu.org/			2006-2011	Bay of Biscay	GAZ	GAZ:00008957	ocean biome	ENVO	ENVO:01000048	Data collection	Coriolis_PourquoiPas
Coriolis database	http://www.coriolis.eu.org/			2006-2011	North Atlantic Ocean	GAZ	GAZ:00000377	ocean biome	ENVO	ENVO:01000048	Data collection	Coriolis_PourquoiPas_1
Coriolis database	http://www.coriolis.eu.org/			2006-2011	South Atlantic Ocean	GAZ	GAZ:00000378	ocean biome	ENVO	ENVO:01000048	Data collection	Coriolis_PourquoiPas_2
Coriolis database	http://www.coriolis.eu.org/			2001-2011	Bay of Biscay	GAZ	GAZ:00008957	ocean biome	ENVO	ENVO:01000048	Data collection	Coriolis_Suroit
Coriolis database	http://www.coriolis.eu.org/			2001-2011	North Atlantic Ocean	GAZ	GAZ:00000377	ocean biome	ENVO	ENVO:01000048	Data collection	Coriolis_Suroit_1
Coriolis database	http://www.coriolis.eu.org/			2001-2011	South Atlantic Ocean	GAZ	GAZ:00000378	ocean biome	ENVO	ENVO:01000048	Data collection	Coriolis_Suroit_2
Coriolis database	http://www.coriolis.eu.org/			2001-2011	Mediterranean Sea	GAZ	GAZ:00002287	ocean biome	ENVO	ENVO:01000048	Data collection	Coriolis_Suroit_3
Coriolis database	http://www.coriolis.eu.org/			2001-2011	Red Sea	GAZ	GAZ:00002456	ocean biome	ENVO	ENVO:01000048	Data collection	Coriolis_Suroit_4
Coriolis database	http://www.coriolis.eu.org/			2001-2011	Indian Ocean	GAZ	GAZ:00000372	ocean biome	ENVO	ENVO:01000048	Data collection	Coriolis_Suroit_5
Coriolis database	http://www.coriolis.eu.org/			2001-2011	Bay of Biscay	GAZ	GAZ:00008957	ocean biome	ENVO	ENVO:01000048	Data collection	Coriolis_Thalassa
Coriolis database	http://www.coriolis.eu.org/			2001-2011	North Atlantic Ocean	GAZ	GAZ:00000377	ocean biome	ENVO	ENVO:01000048	Data collection	Coriolis_Thalassa_1
Coriolis database	http://www.coriolis.eu.org/			2001-2011	North Sea	GAZ	GAZ:00002284	ocean biome	ENVO	ENVO:01000048	Data collection	Coriolis_Thalassa_2
SISMER cruises database	http://www.ifremer.fr/sismer/UK/presentation_generale_UK.htm			2012-2013	Bay of Biscay	GAZ	GAZ:00008957	ocean biome	ENVO	ENVO:01000048	Data collection	SISMER_Atalante
SISMER cruises database	http://www.ifremer.fr/sismer/UK/presentation_generale_UK.htm			2012-2013	North Atlantic Ocean	GAZ	GAZ:00000377	ocean biome	ENVO	ENVO:01000048	Data collection	SISMER_Atalante_1
SISMER cruises database	http://www.ifremer.fr/sismer/UK/presentation_generale_UK.htm			2012-2013	South Atlantic Ocean	GAZ	GAZ:00000378	ocean biome	ENVO	ENVO:01000048	Data collection	SISMER_Atalante_2
SISMER cruises database	http://www.ifremer.fr/sismer/UK/presentation_generale_UK.htm			2012-2013	North Pacific Ocean	GAZ	GAZ:00002410	ocean biome	ENVO	ENVO:01000048	Data collection	SISMER_Atalante_3
SISMER cruises database	http://www.ifremer.fr/sismer/UK/presentation_generale_UK.htm			2012-2013	South Pacific Ocean	GAZ	GAZ:00002418	ocean biome	ENVO	ENVO:01000048	Data collection	SISMER_Atalante_4
SISMER cruises database	http://www.ifremer.fr/sismer/UK/presentation_generale_UK.htm							ocean biome	ENVO	ENVO:01000048	Data collection	SISMER_BeautempsBeaupre
SISMER cruises database	http://www.ifremer.fr/sismer/UK/presentation_generale_UK.htm			2012-2013	Bay of Biscay	GAZ	GAZ:00008957	ocean biome	ENVO	ENVO:01000048	Data collection	SISMER_PourquoiPas
SISMER cruises database	http://www.ifremer.fr/sismer/UK/presentation_generale_UK.htm			2012-2013	North Atlantic Ocean	GAZ	GAZ:00000377	ocean biome	ENVO	ENVO:01000048	Data collection	SISMER_PourquoiPas_1
SISMER cruises database	http://www.ifremer.fr/sismer/UK/presentation_generale_UK.htm			2012-2013	South Atlantic Ocean	GAZ	GAZ:00000378	ocean biome	ENVO	ENVO:01000048	Data collection	SISMER_PourquoiPas_2
SISMER cruises database	http://www.ifremer.fr/sismer/UK/presentation_generale_UK.htm			2012-2013	Bay of Biscay	GAZ	GAZ:00008957	ocean biome	ENVO	ENVO:01000048	Data collection	SISMER_Suroit
SISMER cruises database	http://www.ifremer.fr/sismer/UK/presentation_generale_UK.htm			2012-2013	North Atlantic Ocean	GAZ	GAZ:00000377	ocean biome	ENVO	ENVO:01000048	Data collection	SISMER_Suroit_1
SISMER cruises database	http://www.ifremer.fr/sismer/UK/presentation_generale_UK.htm			2012-2013	South Atlantic Ocean	GAZ	GAZ:00000378	ocean biome	ENVO	ENVO:01000048	Data collection	SISMER_Suroit_2
SISMER cruises database	http://www.ifremer.fr/sismer/UK/presentation_generale_UK.htm			2012-2013	Mediterranean Sea	GAZ	GAZ:00002287	ocean biome	ENVO	ENVO:01000048	Data collection	SISMER_Suroit_3
SISMER cruises database	http://www.ifremer.fr/sismer/UK/presentation_generale_UK.htm			2012-2013	Bay of Biscay	GAZ	GAZ:00008957	ocean biome	ENVO	ENVO:01000048	Data collection	SISMER_Thalassa
SISMER cruises database	http://www.ifremer.fr/sismer/UK/presentation_generale_UK.htm			2012-2013	North Atlantic Ocean	GAZ	GAZ:00000377	ocean biome	ENVO	ENVO:01000048	Data collection	SISMER_Thalassa_1
SISMER cruises database	http://www.ifremer.fr/sismer/UK/presentation_generale_UK.htm			2012-2013	North Sea	GAZ	GAZ:00002284	ocean biome	ENVO	ENVO:01000048	Data collection	SISMER_Thalassa_2
