# Supplementary material for: Sea surface temperature and salinity from French research vessels, 2001–2013
Source: Sci Data. 2015 Oct 13;2:150054. doi: 10.1038/sdata.2015.54 (PMC4603393; doi:10.1038/sdata.2015.54)
Supplement: Supplementary file 1 [file sdata201554-isa1.zip › a_salinity_Gaillard.txt]

Sample Name	Protocol REF	Protocol REF	Assay Name	Raw Data File	Comment [Data Repository]	Comment [Data Record Accession]	Comment [Data Record URI]
Coriolis_BeautempsBeaupre	Preparing the GOSUD Delayed Mode files	Quality control	DM_FABB_2004a	DM_FABB_2004a_TSG.nc	Pole Ocean	10.12770/c490c533-6c59-4662-9823-86a2fd1c452b	http://doi.org/z79
Coriolis_BeautempsBeaupre	Preparing the GOSUD Delayed Mode files	Quality control	DM_FABB_2005a	DM_FABB_2005a_TSG.nc	Pole Ocean	10.12770/c490c533-6c59-4662-9823-86a2fd1c452b	http://doi.org/z79
Coriolis_BeautempsBeaupre	Preparing the GOSUD Delayed Mode files	Quality control	DM_FABB_2006a	DM_FABB_2006a_TSG.nc	Pole Ocean	10.12770/c490c533-6c59-4662-9823-86a2fd1c452b	http://doi.org/z79
Coriolis_BeautempsBeaupre	Preparing the GOSUD Delayed Mode files	Quality control	DM_FABB_2007a	DM_FABB_2007a_TSG.nc	Pole Ocean	10.12770/c490c533-6c59-4662-9823-86a2fd1c452b	http://doi.org/z79
Coriolis_BeautempsBeaupre	Preparing the GOSUD Delayed Mode files	Quality control	DM_FABB_2008a	DM_FABB_2008a_TSG.nc	Pole Ocean	10.12770/c490c533-6c59-4662-9823-86a2fd1c452b	http://doi.org/z79
Coriolis_BeautempsBeaupre	Preparing the GOSUD Delayed Mode files	Quality control	DM_FABB_2009a	DM_FABB_2009a_TSG.nc	Pole Ocean	10.12770/c490c533-6c59-4662-9823-86a2fd1c452b	http://doi.org/z79
Coriolis_BeautempsBeaupre	Preparing the GOSUD Delayed Mode files	Quality control	DM_FABB_2010a	DM_FABB_2010a_TSG.nc	Pole Ocean	10.12770/c490c533-6c59-4662-9823-86a2fd1c452b	http://doi.org/z79
Coriolis_BeautempsBeaupre	Preparing the GOSUD Delayed Mode files	Quality control	DM_FABB_2011a	DM_FABB_2011a_TSG.nc	Pole Ocean	10.12770/c490c533-6c59-4662-9823-86a2fd1c452b	http://doi.org/z79
SISMER_BeautempsBeaupre	Preparing the GOSUD Delayed Mode files	Quality control	DM_FABB_2012a	DM_FABB_2012a_TSG.nc	Pole Ocean	10.12770/c490c533-6c59-4662-9823-86a2fd1c452b	http://doi.org/z79
SISMER_BeautempsBeaupre	Preparing the GOSUD Delayed Mode files	Quality control	DM_FABB_2012b	DM_FABB_2012b_TSG.nc	Pole Ocean	10.12770/c490c533-6c59-4662-9823-86a2fd1c452b	http://doi.org/z79
Coriolis_PourquoiPas	Preparing the GOSUD Delayed Mode files	Quality control	DM_FMCY_2006a	DM_FMCY_2006a_TSG.nc	Pole Ocean	10.12770/c490c533-6c59-4662-9823-86a2fd1c452b	http://doi.org/z79
Coriolis_PourquoiPas	Preparing the GOSUD Delayed Mode files	Quality control	DM_FMCY_2007a	DM_FMCY_2007a_TSG.nc	Pole Ocean	10.12770/c490c533-6c59-4662-9823-86a2fd1c452b	http://doi.org/z79
Coriolis_PourquoiPas	Preparing the GOSUD Delayed Mode files	Quality control	DM_FMCY_2007b	DM_FMCY_2007b_TSG.nc	Pole Ocean	10.12770/c490c533-6c59-4662-9823-86a2fd1c452b	http://doi.org/z79
Coriolis_PourquoiPas	Preparing the GOSUD Delayed Mode files	Quality control	DM_FMCY_2008a	DM_FMCY_2008a_TSG.nc	Pole Ocean	10.12770/c490c533-6c59-4662-9823-86a2fd1c452b	http://doi.org/z79
Coriolis_PourquoiPas	Preparing the GOSUD Delayed Mode files	Quality control	DM_FMCY_2008b	DM_FMCY_2008b_TSG.nc	Pole Ocean	10.12770/c490c533-6c59-4662-9823-86a2fd1c452b	http://doi.org/z79
Coriolis_PourquoiPas	Preparing the GOSUD Delayed Mode files	Quality control	DM_FMCY_2009a	DM_FMCY_2009a_TSG.nc	Pole Ocean	10.12770/c490c533-6c59-4662-9823-86a2fd1c452b	http://doi.org/z79
Coriolis_PourquoiPas	Preparing the GOSUD Delayed Mode files	Quality control	DM_FMCY_2009b	DM_FMCY_2009b_TSG.nc	Pole Ocean	10.12770/c490c533-6c59-4662-9823-86a2fd1c452b	http://doi.org/z79
Coriolis_PourquoiPas	Preparing the GOSUD Delayed Mode files	Quality control	DM_FMCY_2010a	DM_FMCY_2010a_TSG.nc	Pole Ocean	10.12770/c490c533-6c59-4662-9823-86a2fd1c452b	http://doi.org/z79
Coriolis_PourquoiPas	Preparing the GOSUD Delayed Mode files	Quality control	DM_FMCY_2010b	DM_FMCY_2010b_TSG.nc	Pole Ocean	10.12770/c490c533-6c59-4662-9823-86a2fd1c452b	http://doi.org/z79
Coriolis_PourquoiPas	Preparing the GOSUD Delayed Mode files	Quality control	DM_FMCY_2011a	DM_FMCY_2011a_TSG.nc	Pole Ocean	10.12770/c490c533-6c59-4662-9823-86a2fd1c452b	http://doi.org/z79
Coriolis_PourquoiPas	Preparing the GOSUD Delayed Mode files	Quality control	DM_FMCY_2011b	DM_FMCY_2011b_TSG.nc	Pole Ocean	10.12770/c490c533-6c59-4662-9823-86a2fd1c452b	http://doi.org/z79
Coriolis_PourquoiPas	Preparing the GOSUD Delayed Mode files	Quality control	DM_FMCY_2011c	DM_FMCY_2011c_TSG.nc	Pole Ocean	10.12770/c490c533-6c59-4662-9823-86a2fd1c452b	http://doi.org/z79
SISMER_PourquoiPas	Preparing the GOSUD Delayed Mode files	Quality control	DM_FMCY_2012a	DM_FMCY_2012a_TSG.nc	Pole Ocean	10.12770/c490c533-6c59-4662-9823-86a2fd1c452b	http://doi.org/z79
SISMER_PourquoiPas	Preparing the GOSUD Delayed Mode files	Quality control	DM_FMCY_2012b	DM_FMCY_2012b_TSG.nc	Pole Ocean	10.12770/c490c533-6c59-4662-9823-86a2fd1c452b	http://doi.org/z79
SISMER_PourquoiPas	Preparing the GOSUD Delayed Mode files	Quality control	DM_FMCY_2012c	DM_FMCY_2012c_TSG.nc	Pole Ocean	10.12770/c490c533-6c59-4662-9823-86a2fd1c452b	http://doi.org/z79
SISMER_PourquoiPas	Preparing the GOSUD Delayed Mode files	Quality control	DM_FMCY_2013a	DM_FMCY_2013a_TSG.nc	Pole Ocean	10.12770/c490c533-6c59-4662-9823-86a2fd1c452b	http://doi.org/z79
SISMER_PourquoiPas	Preparing the GOSUD Delayed Mode files	Quality control	DM_FMCY_2013b	DM_FMCY_2013b_TSG.nc	Pole Ocean	10.12770/c490c533-6c59-4662-9823-86a2fd1c452b	http://doi.org/z79
SISMER_PourquoiPas	Preparing the GOSUD Delayed Mode files	Quality control	DM_FMCY_2013c	DM_FMCY_2013c_TSG.nc	Pole Ocean	10.12770/c490c533-6c59-4662-9823-86a2fd1c452b	http://doi.org/z79
Coriolis_Atalante	Preparing the GOSUD Delayed Mode files	Quality control	DM_FNCM_2003a	DM_FNCM_2003a_TSG.nc	Pole Ocean	10.12770/c490c533-6c59-4662-9823-86a2fd1c452b	http://doi.org/z79
Coriolis_Atalante	Preparing the GOSUD Delayed Mode files	Quality control	DM_FNCM_2004a	DM_FNCM_2004a_TSG.nc	Pole Ocean	10.12770/c490c533-6c59-4662-9823-86a2fd1c452b	http://doi.org/z79
Coriolis_Atalante	Preparing the GOSUD Delayed Mode files	Quality control	DM_FNCM_2005a	DM_FNCM_2005a_TSG.nc	Pole Ocean	10.12770/c490c533-6c59-4662-9823-86a2fd1c452b	http://doi.org/z79
Coriolis_Atalante	Preparing the GOSUD Delayed Mode files	Quality control	DM_FNCM_2006a	DM_FNCM_2006a_TSG.nc	Pole Ocean	10.12770/c490c533-6c59-4662-9823-86a2fd1c452b	http://doi.org/z79
Coriolis_Atalante	Preparing the GOSUD Delayed Mode files	Quality control	DM_FNCM_2007a	DM_FNCM_2007a_TSG.nc	Pole Ocean	10.12770/c490c533-6c59-4662-9823-86a2fd1c452b	http://doi.org/z79
Coriolis_Atalante	Preparing the GOSUD Delayed Mode files	Quality control	DM_FNCM_2007b	DM_FNCM_2007b_TSG.nc	Pole Ocean	10.12770/c490c533-6c59-4662-9823-86a2fd1c452b	http://doi.org/z79
Coriolis_Atalante	Preparing the GOSUD Delayed Mode files	Quality control	DM_FNCM_2008a	DM_FNCM_2008a_TSG.nc	Pole Ocean	10.12770/c490c533-6c59-4662-9823-86a2fd1c452b	http://doi.org/z79
Coriolis_Atalante	Preparing the GOSUD Delayed Mode files	Quality control	DM_FNCM_2008b	DM_FNCM_2008b_TSG.nc	Pole Ocean	10.12770/c490c533-6c59-4662-9823-86a2fd1c452b	http://doi.org/z79
Coriolis_Atalante	Preparing the GOSUD Delayed Mode files	Quality control	DM_FNCM_2008c	DM_FNCM_2008c_TSG.nc	Pole Ocean	10.12770/c490c533-6c59-4662-9823-86a2fd1c452b	http://doi.org/z79
Coriolis_Atalante	Preparing the GOSUD Delayed Mode files	Quality control	DM_FNCM_2008d	DM_FNCM_2008d_TSG.nc	Pole Ocean	10.12770/c490c533-6c59-4662-9823-86a2fd1c452b	http://doi.org/z79
Coriolis_Atalante	Preparing the GOSUD Delayed Mode files	Quality control	DM_FNCM_2009a	DM_FNCM_2009a_TSG.nc	Pole Ocean	10.12770/c490c533-6c59-4662-9823-86a2fd1c452b	http://doi.org/z79
Coriolis_Atalante	Preparing the GOSUD Delayed Mode files	Quality control	DM_FNCM_2010a	DM_FNCM_2010a_TSG.nc	Pole Ocean	10.12770/c490c533-6c59-4662-9823-86a2fd1c452b	http://doi.org/z79
Coriolis_Atalante	Preparing the GOSUD Delayed Mode files	Quality control	DM_FNCM_2010b	DM_FNCM_2010b_TSG.nc	Pole Ocean	10.12770/c490c533-6c59-4662-9823-86a2fd1c452b	http://doi.org/z79
Coriolis_Atalante	Preparing the GOSUD Delayed Mode files	Quality control	DM_FNCM_2011a	DM_FNCM_2011a_TSG.nc	Pole Ocean	10.12770/c490c533-6c59-4662-9823-86a2fd1c452b	http://doi.org/z79
Coriolis_Atalante	Preparing the GOSUD Delayed Mode files	Quality control	DM_FNCM_2011b	DM_FNCM_2011b_TSG.nc	Pole Ocean	10.12770/c490c533-6c59-4662-9823-86a2fd1c452b	http://doi.org/z79
Coriolis_Atalante	Preparing the GOSUD Delayed Mode files	Quality control	DM_FNCM_2011c	DM_FNCM_2011c_TSG.nc	Pole Ocean	10.12770/c490c533-6c59-4662-9823-86a2fd1c452b	http://doi.org/z79
Coriolis_Atalante	Preparing the GOSUD Delayed Mode files	Quality control	DM_FNCM_2011d	DM_FNCM_2011d_TSG.nc	Pole Ocean	10.12770/c490c533-6c59-4662-9823-86a2fd1c452b	http://doi.org/z79
SISMER_Atalante	Preparing the GOSUD Delayed Mode files	Quality control	DM_FNCM_2012a	DM_FNCM_2012a_TSG.nc	Pole Ocean	10.12770/c490c533-6c59-4662-9823-86a2fd1c452b	http://doi.org/z79
SISMER_Atalante	Preparing the GOSUD Delayed Mode files	Quality control	DM_FNCM_2012b	DM_FNCM_2012b_TSG.nc	Pole Ocean	10.12770/c490c533-6c59-4662-9823-86a2fd1c452b	http://doi.org/z79
SISMER_Atalante	Preparing the GOSUD Delayed Mode files	Quality control	DM_FNCM_2012c	DM_FNCM_2012c_TSG.nc	Pole Ocean	10.12770/c490c533-6c59-4662-9823-86a2fd1c452b	http://doi.org/z79
SISMER_Atalante	Preparing the GOSUD Delayed Mode files	Quality control	DM_FNCM_2013a	DM_FNCM_2013a_TSG.nc	Pole Ocean	10.12770/c490c533-6c59-4662-9823-86a2fd1c452b	http://doi.org/z79
SISMER_Atalante	Preparing the GOSUD Delayed Mode files	Quality control	DM_FNCM_2013b	DM_FNCM_2013b_TSG.nc	Pole Ocean	10.12770/c490c533-6c59-4662-9823-86a2fd1c452b	http://doi.org/z79
Coriolis_Thalassa	Preparing the GOSUD Delayed Mode files	Quality control	DM_FNFP_2001a	DM_FNFP_2001a_TSG.nc	Pole Ocean	10.12770/c490c533-6c59-4662-9823-86a2fd1c452b	http://doi.org/z79
Coriolis_Thalassa	Preparing the GOSUD Delayed Mode files	Quality control	DM_FNFP_2002a	DM_FNFP_2002a_TSG.nc	Pole Ocean	10.12770/c490c533-6c59-4662-9823-86a2fd1c452b	http://doi.org/z79
Coriolis_Thalassa	Preparing the GOSUD Delayed Mode files	Quality control	DM_FNFP_2003a	DM_FNFP_2003a_TSG.nc	Pole Ocean	10.12770/c490c533-6c59-4662-9823-86a2fd1c452b	http://doi.org/z79
Coriolis_Thalassa	Preparing the GOSUD Delayed Mode files	Quality control	DM_FNFP_2004a	DM_FNFP_2004a_TSG.nc	Pole Ocean	10.12770/c490c533-6c59-4662-9823-86a2fd1c452b	http://doi.org/z79
Coriolis_Thalassa	Preparing the GOSUD Delayed Mode files	Quality control	DM_FNFP_2005a	DM_FNFP_2005a_TSG.nc	Pole Ocean	10.12770/c490c533-6c59-4662-9823-86a2fd1c452b	http://doi.org/z79
Coriolis_Thalassa	Preparing the GOSUD Delayed Mode files	Quality control	DM_FNFP_2006a	DM_FNFP_2006a_TSG.nc	Pole Ocean	10.12770/c490c533-6c59-4662-9823-86a2fd1c452b	http://doi.org/z79
Coriolis_Thalassa	Preparing the GOSUD Delayed Mode files	Quality control	DM_FNFP_2007a	DM_FNFP_2007a_TSG.nc	Pole Ocean	10.12770/c490c533-6c59-4662-9823-86a2fd1c452b	http://doi.org/z79
Coriolis_Thalassa	Preparing the GOSUD Delayed Mode files	Quality control	DM_FNFP_2007b	DM_FNFP_2007b_TSG.nc	Pole Ocean	10.12770/c490c533-6c59-4662-9823-86a2fd1c452b	http://doi.org/z79
Coriolis_Thalassa	Preparing the GOSUD Delayed Mode files	Quality control	DM_FNFP_2007b	DM_FNFP_2007b_TSG.nc	Pole Ocean	10.12770/c490c533-6c59-4662-9823-86a2fd1c452b	http://doi.org/z79
Coriolis_Thalassa	Preparing the GOSUD Delayed Mode files	Quality control	DM_FNFP_2007c	DM_FNFP_2007c_TSG.nc	Pole Ocean	10.12770/c490c533-6c59-4662-9823-86a2fd1c452b	http://doi.org/z79
Coriolis_Thalassa	Preparing the GOSUD Delayed Mode files	Quality control	DM_FNFP_2007d	DM_FNFP_2007d_TSG.nc	Pole Ocean	10.12770/c490c533-6c59-4662-9823-86a2fd1c452b	http://doi.org/z79
Coriolis_Thalassa	Preparing the GOSUD Delayed Mode files	Quality control	DM_FNFP_2008a	DM_FNFP_2008a_TSG.nc	Pole Ocean	10.12770/c490c533-6c59-4662-9823-86a2fd1c452b	http://doi.org/z79
Coriolis_Thalassa	Preparing the GOSUD Delayed Mode files	Quality control	DM_FNFP_2009a	DM_FNFP_2009a_TSG.nc	Pole Ocean	10.12770/c490c533-6c59-4662-9823-86a2fd1c452b	http://doi.org/z79
Coriolis_Thalassa	Preparing the GOSUD Delayed Mode files	Quality control	DM_FNFP_2009b	DM_FNFP_2009b_TSG.nc	Pole Ocean	10.12770/c490c533-6c59-4662-9823-86a2fd1c452b	http://doi.org/z79
Coriolis_Thalassa	Preparing the GOSUD Delayed Mode files	Quality control	DM_FNFP_2010a	DM_FNFP_2010a_TSG.nc	Pole Ocean	10.12770/c490c533-6c59-4662-9823-86a2fd1c452b	http://doi.org/z79
Coriolis_Thalassa	Preparing the GOSUD Delayed Mode files	Quality control	DM_FNFP_2010b	DM_FNFP_2010b_TSG.nc	Pole Ocean	10.12770/c490c533-6c59-4662-9823-86a2fd1c452b	http://doi.org/z79
Coriolis_Thalassa	Preparing the GOSUD Delayed Mode files	Quality control	DM_FNFP_2011a	DM_FNFP_2011a_TSG.nc	Pole Ocean	10.12770/c490c533-6c59-4662-9823-86a2fd1c452b	http://doi.org/z79
Coriolis_Thalassa	Preparing the GOSUD Delayed Mode files	Quality control	DM_FNFP_2011b	DM_FNFP_2011b_TSG.nc	Pole Ocean	10.12770/c490c533-6c59-4662-9823-86a2fd1c452b	http://doi.org/z79
Coriolis_Thalassa	Preparing the GOSUD Delayed Mode files	Quality control	DM_FNFP_2011c	DM_FNFP_2011c_TSG.nc	Pole Ocean	10.12770/c490c533-6c59-4662-9823-86a2fd1c452b	http://doi.org/z79
SISMER_Thalassa	Preparing the GOSUD Delayed Mode files	Quality control	DM_FNFP_2012a	DM_FNFP_2012a_TSG.nc	Pole Ocean	10.12770/c490c533-6c59-4662-9823-86a2fd1c452b	http://doi.org/z79
SISMER_Thalassa	Preparing the GOSUD Delayed Mode files	Quality control	DM_FNFP_2012b	DM_FNFP_2012b_TSG.nc	Pole Ocean	10.12770/c490c533-6c59-4662-9823-86a2fd1c452b	http://doi.org/z79
SISMER_Thalassa	Preparing the GOSUD Delayed Mode files	Quality control	DM_FNFP_2013a	DM_FNFP_2013a_TSG.nc	Pole Ocean	10.12770/c490c533-6c59-4662-9823-86a2fd1c452b	http://doi.org/z79
Coriolis_Suroit	Preparing the GOSUD Delayed Mode files	Quality control	DM_FZVN_2001a	DM_FZVN_2001a_TSG.nc	Pole Ocean	10.12770/c490c533-6c59-4662-9823-86a2fd1c452b	http://doi.org/z79
Coriolis_Suroit	Preparing the GOSUD Delayed Mode files	Quality control	DM_FZVN_2002a	DM_FZVN_2002a_TSG.nc	Pole Ocean	10.12770/c490c533-6c59-4662-9823-86a2fd1c452b	http://doi.org/z79
Coriolis_Suroit	Preparing the GOSUD Delayed Mode files	Quality control	DM_FZVN_2003a	DM_FZVN_2003a_TSG.nc	Pole Ocean	10.12770/c490c533-6c59-4662-9823-86a2fd1c452b	http://doi.org/z79
Coriolis_Suroit	Preparing the GOSUD Delayed Mode files	Quality control	DM_FZVN_2004a	DM_FZVN_2004a_TSG.nc	Pole Ocean	10.12770/c490c533-6c59-4662-9823-86a2fd1c452b	http://doi.org/z79
Coriolis_Suroit	Preparing the GOSUD Delayed Mode files	Quality control	DM_FZVN_2005a	DM_FZVN_2005a_TSG.nc	Pole Ocean	10.12770/c490c533-6c59-4662-9823-86a2fd1c452b	http://doi.org/z79
Coriolis_Suroit	Preparing the GOSUD Delayed Mode files	Quality control	DM_FZVN_2006a	DM_FZVN_2006a_TSG.nc	Pole Ocean	10.12770/c490c533-6c59-4662-9823-86a2fd1c452b	http://doi.org/z79
Coriolis_Suroit	Preparing the GOSUD Delayed Mode files	Quality control	DM_FZVN_2007a	DM_FZVN_2007a_TSG.nc	Pole Ocean	10.12770/c490c533-6c59-4662-9823-86a2fd1c452b	http://doi.org/z79
Coriolis_Suroit	Preparing the GOSUD Delayed Mode files	Quality control	DM_FZVN_2008a	DM_FZVN_2008a_TSG.nc	Pole Ocean	10.12770/c490c533-6c59-4662-9823-86a2fd1c452b	http://doi.org/z79
Coriolis_Suroit	Preparing the GOSUD Delayed Mode files	Quality control	DM_FZVN_2009a	DM_FZVN_2009a_TSG.nc	Pole Ocean	10.12770/c490c533-6c59-4662-9823-86a2fd1c452b	http://doi.org/z79
Coriolis_Suroit	Preparing the GOSUD Delayed Mode files	Quality control	DM_FZVN_2011a	DM_FZVN_2011a_TSG.nc	Pole Ocean	10.12770/c490c533-6c59-4662-9823-86a2fd1c452b	http://doi.org/z79
Coriolis_Suroit	Preparing the GOSUD Delayed Mode files	Quality control	DM_FZVN_2011b	DM_FZVN_2011b_TSG.nc	Pole Ocean	10.12770/c490c533-6c59-4662-9823-86a2fd1c452b	http://doi.org/z79
SISMER_Suroit	Preparing the GOSUD Delayed Mode files	Quality control	DM_FZVN_2012a	DM_FZVN_2012a_TSG.nc	Pole Ocean	10.12770/c490c533-6c59-4662-9823-86a2fd1c452b	http://doi.org/z79
SISMER_Suroit	Preparing the GOSUD Delayed Mode files	Quality control	DM_FZVN_2012b	DM_FZVN_2012b_TSG.nc	Pole Ocean	10.12770/c490c533-6c59-4662-9823-86a2fd1c452b	http://doi.org/z79
SISMER_Suroit	Preparing the GOSUD Delayed Mode files	Quality control	DM_FZVN_2013a	DM_FZVN_2013a_TSG.nc	Pole Ocean	10.12770/c490c533-6c59-4662-9823-86a2fd1c452b	http://doi.org/z79
